# Supplementary material for: Microglial Fkbp5 Impairs Post‐Stroke Vascular Integrity and Regeneration by Promoting Yap1‐Mediated Glycolysis and Oxidative Phosphorylation
Source: Adv Sci (Weinh). 2025 Dec 8;13(16):e12499. doi: 10.1002/advs.202512499 (PMC13042415; doi:10.1002/advs.202512499)
Supplement: Supplementary file 2 — Supplemental Table 1 [file ADVS-13-e12499-s003.xlsx]

## Sheet: Sheet1
DAM	M1	M2	Glycolysis	TCA	OXPHOS	Apoptotic mitochondrial changes	Mitochondrial fragmentation	Positive regulation of mitochondria depolarization	Regulation of mitochondria depolarization	Caveolin mediated endocytosis	Clathrin mediated endocytosis	Phagosome maturation	stroke-VAM
Tyrobp	Il1b	Il1ra	Aldoa	Acat1	Atp5f1a	Acaa2	Atg3	Adcy10	Abcd1	Cav1	Aak1	Arl8b	Chchd10
Trem2	Il6	Il4	Aldob	Aco2	Atp5f1b	Aifm1	Bax	Alox12	Adcy10	Cav3	Ap2a1	Cln3	Spint2
Timp2	Il12a	Tgfb1	Aldoc	Fxn	Atp5f1d	Aifm2	Bnip3	Cck	Alb	Cln3	Ap2a2	Coro1a	Enpp2
Spp1	Il12b	Tgfb2	Dlat	Idh2	Atp5f1e	Akt1	Ccar2	Dcn	Alox12	Itsn1	Ap2b1	Mcoln1	Fxyd1
Lyz2	Tnf	Tgfb3	Dld	Isca1	Atp5mc1	Arrb2	Dnm1l	Kdr	Bok	Mapk1	Ap2m1	Mreg	Slc22a17
Lpl	Ifng	Tgfb4	Eno1	Isca2	Atp5mc2	Atf2	Erbb4	Mllt11	Cck	Mapk3	Ap2s1	Myo7a	Dazap1
Lilrb4a	Ccl5	Ccl22	Eno2	Iscu	Atp5mc3	Atg3	Fis1	Myoc	Dcn	Mlc1	Bmp2k	P2rx7	1500015O10Rik
Lgals3	Ccl20	Mrc1	Eno3	Lyrm4	Atp5mf	Atp2a1	Mff	Oga	Gclc	Nedd4l	Canx	Pikfyve	Igfbp2
Irf8	Cxcl1	Cd163	Fbp1	Nfs1	Atp5mg	Atp5if1	Nptx1	P2rx7	Gclm	Pacsin2	Ccdc32	Pla2g5	Dbi
Itgax	Cxcl10	Arg1	Fbp2	Sdha	Atp5pb	Atp7a	Ppp2r2b	Parp1	Got1	Prom2	Clta	Rab14	Maged1
Igf1	Csf2	Chil3	G6pc1	Sdhaf1	Atp5pd	Avp	Prkn	Rack1	Hsh2d	Src	Cltb	Rab20	Ngfrap1
Gpnmb	Fcgr3a	Retnla	Gapdh	Sdhaf2	Atp5pf	Bad	Vps35	Tspo	Kdr	Unc119	Cltc	Rab31	Sema7a
Fth1	Fegr3b	Il10	Gapdhs	Sdhaf3	Atp5po	Bak1			Lrrk2		Dab2	Rab32	Mbip
Cstb	Fcgr2a	Il4r	Gck	Sdhaf4	Atp6ap1	Bax			Mllt11		Dgkd	Rab34	2310033P09Rik
Cst7	Fcgr2b	Csf1	Got1	Sdhb	Atp6ap2	Bbc3			Myoc		Dll1	Rab38	Bmpr2
Csf1	Nos2		Got2	Sdhc	Dmac2l	Bcl2			Ngfr		Dnajc6	Rab39	Vps11
Cd63	Cd86		Gpi1	Sdhd	Gzmb	Bcl2a1a			Oga		Dnm1	Rab43	Ttr
Cd9	Cd16		Hk1	Sirt3	mt-Atp6	Bcl2a1b			P2rx7		Dnm2	Rab7	Wdr33
Ccl6			Hk2		mt-Atp8	Bcl2a1c			Parp1		Fcho1	Rab7b	Ptrf
Ccl3			Hk3		mt-Nd1	Bcl2a1d			Ppp2r3c		Fcho2	Slamf8	Fbxo7
Bzm			Ldha		mt-Nd2	Bcl2l1			Rack1		Fchsd2	Slc4a7	Folr1
Axl			Ldhal6b		mt-Nd3	Bcl2l10			Rbfox2		Fnbp1l	Slc9a9	Atp1b1
Apoe			Ldhb		mt-Nd4	Bcl2l11			Src		Gak	Spg11	Cryab
			Ldhc		mt-Nd4l	Bcl2l2			Tspo		Gpr107	Srpx	Hba-a1
			Mdh1		mt-Nd5	Bid					Hip1r	Syt11	Josd2
			Mdh2		mt-Nd6	Bik					Inpp5f	Syt7	Col4a1
			Mpc1		Ndufa10	Bloc1s2					Itga4	Tcirg1	Clu
			Mpc2		Ndufa11	Bmf					Itsn1	Tmem175	Ptgds
			Pck1		Ndufa2	Bnip3					Itsn2	Unc13b	Col4a2
			Pcx		Ndufa4l2	Bnip3l					Lmbrd1		Msi2
			Pdha1		Ndufa5	Bok					Magi2		Smpdl3a
			Pdha2		Ndufa6	Camk2a					Neu3		Lamb2
			Pdhb		Ndufa7	Ccar2					Picalm		Cd59a
			Pdhx		Ndufa8	Cck					Scyl2		Foxp1
			Pfkl		Ndufa9	Cd24a					Sgip1		Tnks2
			Pfkm		Ndufb10	Cdkn2a					Sh3gl2		Myh11
			Pfkp		Ndufb2	Chchd10					Sh3gl3		Sorbs2
			Pgam1		Ndufb5	Dap3					Siglec1		Oaz2
			Pgam2		Ndufb6	Dnm1l					Slc9b2		Ehd2
			Pgk1		Ndufb7	Erbb4					Smap1		Vat1
			Pgk2		Ndufb8	Eya2					Snap91		Klk8
			Pklr		Ndufb9	Fam162a					Ston1		Slc12a2
			Pkm		Ndufc1	Fas					Ston2		Rock1
			Slc2a1		Ndufc2	Fis1					Syt11		Dgcr6
			Slc2a2		Ndufs1	Fxn					Tnk2		Cyyr1
			Slc2a3		Ndufs2	Gclc					Ubqln2		Synm
			Slc2a4		Ndufs4	Gclm					Unc119		Il33
			Slc2a5		Ndufs5	Ggct					Ush1g		Akap12
			Tpi1		Ndufs6	Ghitm					Wasl		Nebl
					Ndufs7	Gper1							Tpcn1
					Ndufs8	Gpx1							Fam213a
					Ndufv1	Gsk3a							Ndrg2
					Ndufv2	Gsk3b							Mal
					Ndufv3	Hgf							Tpm2
						Higd1a							Fkbp1a
						Hip1r							Eng
						Hk2							Pcp4
						Hrk							Mt3
						Hspd1							Glo1
						Ier3							Kcnj13
						Igf1							F3
						Jtb							Acad8
						Jun							Zfand2b
						Lmna							Adgrf5
						Map3k1							Macf1
						Mapk9							Cpne8
						Mcl1							Tmem252
						Mff							Sh3bgrl
						Mfn2							Phyh
						Mllt11							Hist2h2aa1
						Mmp9							Retnlg
						Moap1							Enah
						Mpv17l							Ntrk2
						Mtch2							Fgd4
						Mul1							Ifi27
						Naif1							Blmh
						Ndufs1							Ccdc34
						Nol3							Eogt
						Nptx1							Vwf
						Opa1							Hspa12b
						Parl							Pecam1
						Pdcd5							Serpinh1
						Pdcd5-ps							Mast4
						Pim2							Tcf4
						Pink1							Tcf12
						Pla2g6							Klhdc8b
						Plaur							Spata13
						Plscr3							Sfxn5
						Pmaip1							Ebf1
						Pnp							Thbd
						Ppif							Cdh5
						Ppm1k							Ldhb
						Ppp2cb							Ddx52
						Ppp2r2b							Robo4
						Prelid1							Fam177a
						Prkn							Xab2
						Psmd10							Fermt2
						Pycard							Dynll1
						Rhot1							Mecom
						Rhot2							AU021092
						Rnf7							Rapgef4
						Sfn							Ict1
						Siva1							Ykt6
						Slc25a31							Slc1a1
						Slc25a4							Stk11
						Slc25a5							Cd93
						Slc35f6							Ube2w
						Sod2							H2-Ke6
						Stpg1							Cd200
						Them4							Egfl7
						Timm50							Dpcd
						Tmem102							Polr1c
						Tmem14a							Gtf2i
						Tnfsf10							Ntsr2
						Triap1							Brd9
						Trp53							S100a6
						Vdac2							Fam192a
						Vps35							Ubl7
						Wdr35							Arl2bp
						Zfp13							Hrct1
													Srxn1
													Itih5
													Ikbkb
													Pcp4l1
													Mrps6
													Fxyd5
													Iqgap1
													Slc25a11
													Unc50
													Gria2
													Aff4
													Limch1
													Sdpr
													Polr2h
													Cd27
													Gpatch8
													Hpcal1
													Ddx50
													Trafd1
													Ube2g1
													Ugp2
													Ttc3
													Capg
													Tmem159
													Cxcl14
													Bphl
													Jup
													Zbtb20
													Plp1
													Slc2a8
													Hjurp
													Slc35a1
													Lrg1
													Sumf1
													Msl1
													Dph3
													Epb41l2
													Grrp1
													Tef
													Gm26802
													Esam
													Calm3
													Ap1s2
													Tuba1a
													Hagh
													Hacd3
													Chtop
													Bcl2
													Gm694
													1810037I17Rik
													Emcn
													Azin1
													Pop7
													Galnt1
													Tmem204
													Wbp5
													Nek7
													Crip1
													Rasip1
													Hdgfrp2
													Myh9
													Eny2
													Wdr37
													Ppp4r1
													Ptdss1
													Pla2g16
													Hes1
													Flna
													Ezr
													Klc1
													Crip2
													Ccdc115
													Yeats4
													BC028528
													Ocln
													Polb
													Sptbn1
													Wipi2
													Ubald2
													Fabp5
													Flt1
													Eif4g1
													Aldh9a1
													Galnt11
													Smim8
													Anp32b
													Aar2
													Phgdh
													Pon3
													Clk4
													S100a11
													Cnot4
													Pole4
													Slc2a1
													Akap8
													Rnaseh2c
													Vwa1
													Ly6a
													Paqr5
													Wdfy1
													Dusp7
													Slc10a3
													Ablim1
													Rnaseh2a
													Rce1
													Inafm1
													Cldn10
													9430020K01Rik
													Kmt2e
													Fam98c
													Lxn
													Prex2
													Camta1
													Mia3
													Pin4
													2210016L21Rik
													Zfp715
													Herpud2
													S1pr1
													Tob1
													Foxq1
													Pglyrp1
													Ramp2
													Bsg
													Ly6c1
													Tsc22d1
													Slc16a1
													Slco1a4
													Igfbp3
													Gng11
													Ctla2a
													Abcb1a
													Cldn5
													Slc2a1
													Id3
													Plat
													Wfdc1
													Flt1
													Slc7a5
													Vwa1
													Itm2a
													Igfbp7
													Abcg2
													8430408G22Rik
													Sox17
													Ptprb
													Crip2
													Slc7a1
													Arl4a
													Slco1c1
													Id1
													Sgms1
													Cxx1a
													Adgrl4
													Ccdc141
													Cxcl12
													Slc38a5
													Gm694
													Acer2
													Slc9a3r2
													Esam
													Clec14a
													Car4
													Kank3
													Ly6a
													Palmd
													Spock2
													Net1
													Tm4sf1
													Tmsb10
													Nkd1
													Nostrin
													Gimap6
													Tshz2
													Ndrg1
													Lsr
													Sdpr
													Slc22a8
													Pltp
													Sptbn1
													Angpt2
													Itih5
													Lims2
													Grrp1
													Scgb3a1
													Utrn
													Cd200
													Pllp
													Rgs12
													Egfl7
													Rasip1
													Lef1
													Emcn
													Igf1r
													Ablim1
													Rasd1
													Gsta4
													Mecom
													Apold1
													Rgcc
													Ppfibp1
													Hmgcs2
													Tinagl1
													Cdc42ep3
													Sema3c
													Mpzl1
													Prss23
													Timp3
													Pim3
													Lrg1
													Paqr5
													St6galnac2
													9430020K01Rik
													Tgtp2
													Anxa2
													Tspan13
													Ocln
													Pcp4l1
													Angptl4
													Abhd2
													Degs2
													Cdh5
													Wbp5
													Epas1
													Pecam1
													Ccdc85b
													Csrp2
													Tmem252
													Ppp1r2
													Prex2
													Bcam
													Vwf
													Mfsd2a
													Prkcdbp
													Prom1
													Adm
													Slc1a1
													Pde2a
													Fas
													Pls3
													Adgrf5
													Luzp1
													Icam2
													Cracr2b
													Vamp5
													Slc39a10
													Mxd4
													Fkbp1a
													Mal
													S100a16
													Eng
													Gpcpd1
													Acvrl1
													Kdr
													Maoa
													Gimap1
													Myl12b
													BC028528
													Tpm4
													Ahnak
													Cd59a
													Ankrd37
													Robo4
													Tspan5
													Serpinh1
													Cnn3
													Fermt2
													Nfib
													Hrct1
													Cd34
													Fry
													Podxl
													Pcmtd1
													AU021092
													Grap
													Extl3
													Sparcl1
													Eogt
													Arl2bp
													Synm
													Nebl
													Fn1
													Cfl2
													Jam2
													Prnp
													Hpcal1
													Jund
													Calm1
													Tjp1
													Lcn2
													H2afv
													Fnbp1l
													Tfrc
													Foxp1
													Rhoj
													Rad21
													Myl12a
													Pdcl
													Col4a1
													Ptrf
													Cpe
													Cmtm8
													Tagln2
													Dusp23
													Ptn
													Sorbs2
													Fam13a
													Cd93
													Cyyr1
													Cd2ap
													Sepp1
													Pik3ip1
													App
													Hip1
													Trim47
													Sparc
													Clec2d
													Col4a2
													Aplp2
													Isyna1
													Selm
													Nbeal1
													Tnrc6b
													1810037I17Rik
													Elk3
													Tmem204
													Rell1
													Rhoc
													Sp3os
													Gbp3
													Arhgap31
													Ccnd3
													Ldha
													Myl6
													C87436
													Thbd
													Gstm1
													Ecscr
													S100a11
													Sepw1
													Msi2
													Cbfa2t3
													Hspb1
													Acp1
													Ndufa7
													Vim
													Eva1b
													Slc6a6
													Smad1
													Hes1
													Ikzf5
													Arhgef1
													Tmem123
													Actn4
													Gm26802
													Scarb1
													Klf13
													Ift27
													Dynll1
													B4galt4
													Cdkn1b
													Snrk
													St3gal6
													S100a1
													Nmi
													Nek7
													Tsc22d3
													Gcnt2
													Ccar1
													Lmo2
													Fam63b
													Crebbp
													Slfn5
													Echs1
													Stmn1
													Ddx3y
													Myo18a
													Pycr2
													Ecm1
													Cpne8
													Ybx1
													Slc3a2
													Zbtb20
													Atox1
													Sesn1
													Pdgfb
													Kif5b
													Macf1
													Slc40a1
													Klc1
													Tmem243
													Pdcd4
													Rhobtb1
													Itga6
													Nrf1
													Agk
													Lmna
													4833420G17Rik
													Tcf4
													Ch25h
													mt-Co2
													Zfp644
													Ubn2
													Fxyd5
													Mier1
													Fli1
													Smpdl3a
													Eci2
													Slc12a9
													Zfp422
													Upf2
													Ptma
													S1pr1
													Alkbh5
													Rmdn1
													Ash1l
													Ipo11
													Iqgap1
													Smpd1
													Ndfip1
													Dnajc5
													Tuba1a
													Rtf1
													Snx3
													Klf7
													Alas1
													Rab6b
													Ifitm3
													Aspscr1
													Hspa1a
													Rps14
													Mt2
													Fosb
													Pnpla2
													Kmt2e
													Cyr61
													Rpp25l
