# Supplementary material for: Microglial Fkbp5 Impairs Post‐Stroke Vascular Integrity and Regeneration by Promoting Yap1‐Mediated Glycolysis and Oxidative Phosphorylation
Source: Adv Sci (Weinh). 2025 Dec 8;13(16):e12499. doi: 10.1002/advs.202512499 (PMC13042415; doi:10.1002/advs.202512499)
Supplement: Supplementary file 3 — Supplemental data [file ADVS-13-e12499-s002.zip]

Archive with 2 entries (1 files):
- advs72947-sup-0001-data/
- advs72947-sup-0001-data/File S1.txt
