# Supplementary material for: Microglial Fkbp5 Impairs Post‐Stroke Vascular Integrity and Regeneration by Promoting Yap1‐Mediated Glycolysis and Oxidative Phosphorylation
Source: Adv Sci (Weinh). 2025 Dec 8;13(16):e12499. doi: 10.1002/advs.202512499 (PMC13042415; doi:10.1002/advs.202512499)
Supplement: Supplementary file 3 — Supplemental data [file ADVS-13-e12499-s002.zip › advs72947-sup-0001-data/File S1.txt]

###Analysis scripts for clustering

if(!require(Seurat))install.packages("Seurat")
install.packages("ggpubr") 
install.packages("hdf5r")
install.packages("harmony")
install.packages("tidyverse")
install.packages("clustree")
install.packages("circlize")
install.packages("RColorBrewer")
install.packages("sctransform")
install.packages('BiocManager')
BiocManager::install('glmGamPoi')
install.packages('clustree')
install.packages('ggplot2')

library(dplyr)  
library(ggplot2)
library(ggpubr)
library(hdf5r)
library(Seurat)
library(harmony)
library(tidyverse)
library(sctransform)
library(clustree)
library(circlize)
library(RColorBrewer)
library(Seurat)
library(glmGamPoi)
library(clustree)

setwd("F:\\scRNA_seq\\stroke")

rm(list = ls());gc()#Delete all environment variables to free up memory space.
##Read data
samples=list.files('F:\\scRNA_seq\\stroke\\data')#List the samples in the path
samples
dir <- file.path('F:\\scRNA_seq\\stroke\\data',samples)#Obtain sample path
names(dir) <- samples
dir
if(!require(Seurat))install.packages('Seurat')
data_MCAO <- Read10X(data.dir=dir[1])
data_sham <- Read10X(data.dir=dir[2])

###Create seurat object
MCAO_seurat <- CreateSeuratObject(data_MCAO,project = "data_MCAO",min.cells = 8, min.features = 300)
MCAO_seurat[["percent.mt"]] <- PercentageFeatureSet(MCAO_seurat, pattern = "mt")


sham_seurat <- CreateSeuratObject(data_sham ,project = "data_sham",min.cells = 8, min.features = 300)
sham_seurat[["percent.mt"]] <- PercentageFeatureSet(sham_seurat, pattern = "mt")

###Filter cells with nFeature_RNA greater than 300 and no less than 5000, and cells with mitochondria no less than 15
MCAO_seurat <- subset(MCAO_seurat, 
                        subset = nFeature_RNA > 300 & 
                          nFeature_RNA < 5000 & 
                          percent.mt < 15 &
                          nCount_RNA < 23000)

sham_seurat <- subset(sham_seurat, 
                      subset = nFeature_RNA > 300 & 
                        nFeature_RNA < 5000 & 
                        percent.mt < 15 &
                        nCount_RNA < 23000)
###nFeature data frame
MCAO_seurat_nFeature <- cbind(MCAO_seurat[["nFeature_RNA"]],rep("MCAO", ncol(MCAO_seurat)))
colnames(MCAO_seurat_nFeature) <- c("nFeature_RNA","treatment")

sham_seurat_nFeature <- cbind(sham_seurat[["nFeature_RNA"]],rep("sham", ncol(sham_seurat)))
colnames(sham_seurat_nFeature) <- c("nFeature_RNA","treatment")

nFeature_RNA <- rbind(sham_seurat_nFeature,MCAO_seurat_nFeature)


###nCount data frame
MCAO_seurat_nCount <- cbind(MCAO_seurat[["nCount_RNA"]],rep("MCAO", ncol(MCAO_seurat)))
colnames(MCAO_seurat_nCount) <- c("nCount_RNA","treatment")

sham_seurat_nCount <- cbind(sham_seurat[["nCount_RNA"]],rep("sham", ncol(sham_seurat)))
colnames(sham_seurat_nCount) <- c("nCount_RNA","treatment")

nCount_RNA <- rbind(sham_seurat_nCount,MCAO_seurat_nCount)


###percent.mt data frame
MCAO_seurat_mt <- cbind(MCAO_seurat[["percent.mt"]],rep("MCAO", ncol(MCAO_seurat)))
colnames(MCAO_seurat_mt) <- c("percent.mt","treatment")

sham_seurat_mt <- cbind(sham_seurat[["percent.mt"]],rep("sham", ncol(sham_seurat)))
colnames(sham_seurat_mt) <- c("percent.mt","treatment")

percent.mt <- rbind(sham_seurat_mt,MCAO_seurat_mt)


###nCount box plot
kruskal_test1 <- kruskal.test(nCount_RNA ~ treatment, data = nCount_RNA)#p-value < 2.2e-16

p1 <- ggboxplot(nCount_RNA, x = "treatment", y = "nCount_RNA",width = 0.5,
                color = "treatment",
                add = "jitter")
p1 + annotate("text", x = 1, y = 0, label = paste("Kruskal-Wallis, p < 2.2e-16"), vjust = -0.5) + 
  labs(x = "treatment", y = "nCount_RNA") + 
  stat_compare_means(comparisons = list(c("sham","MCAO")))


###nFeature box plot
kruskal_test2 <- kruskal.test(nFeature_RNA ~ treatment, data = nFeature_RNA)#p-value < 2.2e-16
p2 <- ggboxplot(nFeature_RNA, x = "treatment", y = "nFeature_RNA",width = 0.5,
                color = "treatment",
                add = "jitter")
p2 + annotate("text", x = 1, y = 0, label = paste("Kruskal-Wallis, p < 2.2e-16"), vjust = -0.5) +
  labs(x = "treatment", y = "nFeature_RNA") + 
  stat_compare_means(comparisons = list(c("sham","formed")))

###percent.mt box plot
kruskal_test3 <- kruskal.test(percent.mt ~ treatment, data = percent.mt)#p-value < 2.2e-16
p3 <- ggboxplot(percent.mt, x = "treatment", y = "percent.mt",width = 0.5,
                color = "treatment",
                add = "jitter")
p3 + annotate("text", x = 1, y = 0, label = paste("Kruskal-Wallis, p < 2.2e-16"), vjust = -0.5) +   
  labs(x = "treatment", y = "percent.mt") + 
  stat_compare_means(comparisons = list(c("sham","formed")))

###Standardize using the SCT function
  data <- merge(MCAO_seurat, y = c(sham_seurat), 
              add.cell.ids = c("MCAO","sham"), project = " Mouse")
ifnb.list <- SplitObject(data)
if (!requireNamespace("glmGamPoi", quietly = TRUE)) {
  ifnb.list <- lapply(X = ifnb.list, FUN = SCTransform, vars.to.regress = "percent.mt", verbose = FALSE)
}else{
  ifnb.list <- lapply(X = ifnb.list, FUN = SCTransform, vars.to.regress = "percent.mt", verbose = FALSE, method = "glmGamPoi")
}

###Search for 4000 highly variable genes
ifnb.list1 <-  lapply(ifnb.list, FUN = FindVariableFeatures,selection.method = "vst", nfeatures = 4000)

features <- SelectIntegrationFeatures(object.list = ifnb.list1, nfeatures = 4000) 
ifnb.list1 <- PrepSCTIntegration(object.list = ifnb.list1, anchor.features = features) 
integrated.anchors <- FindIntegrationAnchors(object.list = ifnb.list1, normalization.method = "SCT",
                                             anchor.features = features) #Identifying Anchor Points for Integration, i.e., Shared Features Across Different Datasets
all.integrated <- IntegrateData(anchorset = integrated.anchors, normalization.method = "SCT") 
all.integrated <- RunPCA(all.integrated, features = VariableFeatures(object = all.integrated)) # Perform Principal Component Analysis (PCA) on the integrated data to reduce its dimensionality
all.integrated <- RunUMAP(all.integrated, reduction = "pca", dims = 1:15) 
all.integrated <- FindNeighbors(all.integrated, dims = 1:15) 
##Determining the appropriate number of clusters
all.integrated <- FindClusters(
  object = all.integrated,
  resolution = c(seq(0,1.6,0.2),0.3) 
)

clustree(all.integrated@meta.data, prefix = "integrated_snn_res.")# Select res=0.4

all.integrated <- FindClusters(all.integrated, resolution = 0.4)

DimPlot(all.integrated, label = T, repel = T,  label.size = 5)

###Identifying marker genes and renaming clusters
#cluster5.markers <- FindMarkers(all.integrated, ident.1 = 5, ident.2 = c(0, 3), min.pct = 0.25) #Find marker genes in a certain cluster
all.integrated.markers <- FindAllMarkers(all.integrated, only.pos = TRUE, min.pct = 0.25, logfc.threshold = 0.25)
if(!require(dplyr))install.packages("dplyr")
write.table(all.integrated.markers,'all.integrated.markers.txt',sep = '\t')
top30 <- all.integrated.markers %>% group_by(cluster) %>% top_n(n = 30, wt = avg_log2FC)
write.table(top30,'all.integrated.top30markers.txt',sep = '\t')


FeaturePlot(all.integrated, features = c("Hbb-bt","Hbb-bs","Hba-a2","Hba-a1"), pt.size = 0.2,ncol = 2)# Visualizing the expression of erythrocyte-selective marker genes in CoW cells
saveRDS(all.integrated,'AIS_before_renamed.rds')
##Annotation of cell clustering
all.integrated1 <- RenameIdents(all.integrated, 
                                `0` = "Endothelial cell",
                                `1` = "Microglia", 
                                `2` = "Endothelial cell",
                                `3` = "Endothelial cell", 
                                `4` = "Astrocytes", 
                                `5` = "Endothelial cell", 
                                `6` = "Pericyte", 
                                `7` = "Microglia", 
                                `8` = "Tissue-resident macrophage", 
                                `9` = "Microglia",
                                `10` = "Oligodendrocyte", 
                                `11` = "Pericyte", 
                                `12` = "Endothelial cell", 
                                `13` = "Microglia",
                                `14` = "Neutrophil", 
                                `15` = "Endothelial cell")
DimPlot(all.integrated1, label = T, )

###Count the number of cells in each sample
table(Idents(all.integrated), all.integrated$orig.ident)
write.table(table, "cell number.txt",sep = '\t')

##Draw a pie chart of cell proportion distribution
df <- data.frame(table(Idents(all.integrated), all.integrated$orig.ident))
df$Var2 <- gsub("^.*_","",df$Var2)
df1 <- cbind(df$Var2,df)
df1 <- df1[,-3]
numbers <- 0:16  
yellow_values <- rep("yellow", 17)  
result <- setNames(yellow_values, numbers)
grid.col <- c(MCAO = "red", sham = "grey", result)

par(cex = 1.5, mar = c(0, 0, 0, 0)) 
chordDiagram(df1, grid.col = grid.col, link.border = "grey")


###Plotting a cluster scatter plot
features= c("Myh11","Tagln", "Acta2","Cd68","C1qa","C1qb","Lcn2","Dcn","Col1a1",
            "Lum","Cdh5", "Pecam1","Esam","Cd3g","Cd28","Rgs5","Rgs16","Kcnj8",
            "Aldoc","Gfap", "Aldh1l1", "Arpc1a","Gjc2","Kctd13")

DotPlot(all.integrated, features = unique(features)) + RotatedAxis()

###Plot pie charts for each group
sham <- df[which(df$Var2 == "sham"),]
MCAO <- df[which(df$Var2 == "MCAO"),]


names <- c("Endothelial cell", "Microglia", "Astrocytes", "Neutrophil", "Pericytes")

cols <- c("#ED1C24", "#22B14C", "#FFC90E", "#3f48CC", "#3f90CC")

picture <- function(sample,names)
{
  piepercent=c()
  sum = sum(sample[sample$Var1 %in% c(0,1,2,3,4,5,6,7,8,9,10,13,14,15), "Freq"])
  piepercent[1] = sum(sample[sample$Var1 %in% c(0, 2, 4, 7), "Freq"])/sum
  piepercent[2] = sum(sample[sample$Var1 %in% c(1, 3, 9, 13), "Freq"])/sum
  piepercent[3] = sum(sample[sample$Var1 %in% 6, "Freq"])/sum       
  piepercent[4] = sum(sample[sample$Var1 %in% 8, "Freq"])/sum       
  piepercent[5] = sum(sample[sample$Var1 %in% c(5,10,14,15), "Freq"])/sum        
  piepercent = round(as.numeric(piepercent)*100)
  info<-data.frame(piepercent,names)
}
sham_info <- picture(sham,names)
pie(sham_info$piepercent, 
    labels = sham_info$names, 
    radius = 0.9,
    main = "sham",
    clockwise = FALSE, 
    col = cols)
legend("topright", names, cex = 0.6, fill = cols)


MCAO_info <- picture(MCAO,names)
pie(MCAO_info$piepercent, 
    labels = MCAO_info$names, 
    radius = 0.9,
    main = "Formed",
    clockwise = FALSE, 
    col = cols)
legend("topright", names, cex = 0.6, fill = cols)


##Cell count
result_of_merge <- merge(sham_info, MCAO_info, by = "names")  
colnames(result_of_merge) <- c("names","sham","MCAO")
write.csv(result_of_merge,file = "all_cell.csv",row.names = F)

###Draw a bar chart
prop.table(table(Idents(all.integrated), all.integrated$orig.ident))
bar.chart<-as.data.frame(prop.table(table(Idents(all.integrated), all.integrated$orig.ident)))

colnames(bar.chart)<-c("cluster","sample","proportion")
bar.chart$sample <- gsub("^.*_","",bar.chart$sample)

ggplot(bar.chart,aes(cluster,proportion,fill=sample))+
  
  geom_bar(stat="identity",position="fill")+
  
  ggtitle("")+
  
  theme_bw()+
  
  theme(axis.ticks.length=unit(0.5,'cm'))+
  
  guides(fill=guide_legend(title=NULL))


saveRDS(all.integrated1,'AIS_renamed.rds')


###Extract all microglial cells
allMGcell <- subset(all.integrated1,idents=c('Microglia'))
names(allMGcell@meta.data)
unique(allMGcell$orig.ident) 
Idents(allMGcell) <- "orig.ident"  
MCAO_MGcell <- subset(allMGcell,idents=c('MCAO'))
sham_MGcell <- subset(allMGcell,idents=c('sham'))
saveRDS(allMGcell,'allMGcell.rds')

###Analysis scripts for ssGSEA

rm(list=ls())
setwd("E:\\scRNA_seq\\stroke")
library(ggplot2)
library(png)
library(GSVA)

sce_final  <- readRDS('allMGcell.rds')

#Extract directly from the seurat object
gene.expr <-  as.matrix(sce_final[["RNA"]]$counts)
colnames(gene.expr)
head(gene.expr)
##Start reading the gene set file, perform ssGSEA calculation, and output the file###
###Oxidative phosphorylation
GO_Oxidative=read.table("Oxidative_phophorylation.txt",sep="\t",header=T,check.names=F)
unique(GO_Oxidative$gene)
dim(gene.expr)
gene1ssGSEA <- as.data.frame(GO_Oxidative$gene)
colnames(gene1ssGSEA)<-'GO_Oxidative'
ssGSEA1.result <- GSVA::gsva(gene.expr, gene1ssGSEA,method='ssgsea',kcdf='Gaussian')
colnames(gene.expr)
newmeta1<-t(ssGSEA1.result)
allGOOxidacell<-AddMetaData(sce_final, metadata = newmeta1[,1],col.name = 'Oxidative_phosphorylation_ssGSEA_score')
unique(allGOOxidacell$seurat_clusters)
Idents(allGOOxidacell) <- "seurat_clusters"
FeaturePlot(allGOOxidacell,features = "Oxidative_phosphorylation_ssGSEA_score",pt.size = 0.2,cols = c("white", "red"),label = F)
VlnPlot(allGOOxidacell, features = c("Oxidative_phosphorylation_ssGSEA_score"), split.by ='seurat_clusters', pt.size =0.8,cols = mycol )
library(ggsci)
mycol <-  c('#5470c6','#91cc75','#fac858','#ee6666','#73c0de','#3ba272','#fc8452','#9a60b4','#ea7ccc')
library(ggpubr)
data1plot <-cbind(sce_final@meta.data,
                  t(ssGSEA1.result)[rownames(sce_final@meta.data),])
data1plot[1:4,1:4]
write.table(data1plot,file="Oxidative_phosphorylation_ssGSEA result.txt",sep="\t",quote=F,col.names=F)
